# Supplementary material for: The In Vivo Existence Forms of Engeletin and Their Anti-Hyperuricemia Activity
Source: Int J Mol Sci. 2026 Jun 13;27(12):5353. doi: 10.3390/ijms27125353 (PMC13299705; doi:10.3390/ijms27125353)
Supplement: Supplementary file 1 [file ijms-27-05353-s001.zip]

Archive with 1 entries (1 files):
- ijms-4342089-supplementary.pdf
